# Supplementary material for: Correction of Excyclotropia by Surgery on the Inferior Rectus Muscle in Patients with Thyroid Eye Disease: A Retrospective, Observational Study
Source: PLoS One. 2016 Jul 19;11(7):e0159562. doi: 10.1371/journal.pone.0159562 (PMC4951151; doi:10.1371/journal.pone.0159562)
Supplement: S1 File — (XLSX) [file pone.0159562.s001.xlsx]

## Sheet: Sheet1
			CAS				Internal bright-signal area						Cycloduction (degree)		BSVF at the primary position
Patient No.	Age	Sex	R	L	Side	IR muscle Thickness (mm2)	Area (mm2)	%	Cigarettes/day	Radiation	Nasal transposition (tendon width)	Recession (mm)	Pre-ope	Post-ope	Pre-ope	Post-ope
1	65	M	0	0	R	109.18	45.31	41.5003	0	0	1/2	8	8	0	N	Y
2	53	F	0	0	R	105.27	0	0	5	1	1/2	2	5	1	N	Y
3	50	F	0	1	L	79.32	14.06	17.7257	0	0	1/4	3.5	3	0	N	Y
4	52	M	0	0	L	74.02	11.53	15.5769	20	0	1	4.5	11	3	N	Y
5	65	F	0	0	L	91.32	16.83	18.4297	0	0	1	8	12	2	N	Y
6	49	F	0	0	L	87.25	71.03	81.4097	0	0	1/4	4.5	3	0	N	Y
7	71	M	0	0	R	56.48	15.49	27.4256	0	0	1	2	12	2	N	Y
8	74	F	0	0	L	95.7	7.55	7.88924	20	0	0	8	5	0	N	Y
9	44	F	0	0	L	43.16	11.53	26.7146	0	0	0	4.5	-1	-2	N	Y
10	49	F	0	0	L	78.43	13.73	17.5061	0	0	0	7	0	-2	N	Y
11	72	M	1	3	L	85.03	20.43	24.0268	0	1	1/2	2	5	0	N	Y
12	55	F	1	1	R	74.84	3.83	5.11758	0	0	1	6.5	15	2	N	Y
13	64	F	0	0	L	82.35	4.07	4.94232	0	0	1/4	5	3	0	N	Y
14	71	M	0	0	R	89.24	0	0	0	0	1/2	7	4	0	N	Y
15	58	M	0	0	R	105.74	0	0	0	1	3/4	4	5	0	N	Y
16	52	F	0	0	L	50.48	1.15	2.27813	10	0	0	2.5	0	0	N	Y
17	69	F	2	2	R	66.47	5.22	7.85317	0	0	0	4	1	-1.5	N	Y
18	76	M	0	0	L	56	10.91	19.4821	15	0	1	8	15	0	N	Y
19	64	M	0	0	L	74.75	34.88	46.6622	20	0	3/4	5.5	4	2	N	Y
20	38	M	0	0	L	83.62	50.05	59.8541	6	0	0	6.5	2	0	N	Y
21	63	F	0	1	R	75.15	3.74	4.97671	0	1	0	5.5	2	0	N	Y
22	51	F	3	3	R	78.48	18.18	23.1651	0	1	3/4	2.5	8	0	N	Y
23	65	M	0	0	R	108.81	25.36	23.3067	0	1	1/2	3.5	3	0	N	Y
24	64	F	0	0	R	103.71	9.23	8.89982	0	0	1	8	14	0	N	Y
25	61	F	0	0	L	60.76	31.58	51.975	0	0	1/2	8	4	1	N	Y
26	67	F	1	1	R	41.87	0	0	0	1	3/4	2.5	5	0	N	Y
27	49	F	2	1	L	63.28	12.08	19.0898	0	1	3/4	3	6	0	N	Y
28	54	F	0	0	L	90.77	0	0	10	1	0	3.5	0	0	N	Y
29	76	F	0	0	L	113.91	15	13.1683	0	1	1/2	7	3	0	N	Y
30	47	F	0	2	R	72.09	16.83	23.3458	0	1	2/3	4	9	0	N	Y
31	78	F	0	0	R	60.45	28.91	47.8246	0	0	2/3	3.5	7	0	N	Y
32	63	M	1	1	R	136.38	104.08	76.3162	13	1	0	3	2	0	N	Y
33	74	M	0	0	R	54.3	25.39	46.7587	3	1	1/2	5	3	0	N	Y
34	63	F	0	0	L	57.13	0	0	0	0	1/2	3.5	6	0	N	Y
35	47	F	0	0	R	77.4	0	0	0	0	0	6.5	5	2	N	Y
36	59	M	0	0	L	91.22	45	49.3313	15	1	0	7	0	0	N	Y
															BSVF: biocular single vision field
